# Supplementary material for: Stress across the Lifespan: From Risk to Management—Conference Report on the Inaugural Canadian Stress Research Summit
Source: Int J Environ Res Public Health. 2022 Sep 3;19(17):11015. doi: 10.3390/ijerph191711015 (PMC9517807; doi:10.3390/ijerph191711015)
Supplement: Supplementary file 1 [file ijerph-19-11015-s001.zip]

Archive with 1 entries (1 files):
- ijerph-1830795-supplementary.pdf
